# Supplementary material for: Fidelity of end joining in mammalian episomes and the impact of Metnase on joint processing
Source: BMC Mol Biol. 2014 Mar 22;15:6. doi: 10.1186/1471-2199-15-6 (PMC3998112; doi:10.1186/1471-2199-15-6)
Supplement: Additional file 3 — Supplementary text files 1 and 2. Sequencing data and alignment from selected deleted clones. [file 1471-2199-15-6-S3.zip]

Archive with 2 entries (2 files):
- 1022289421111828_add4.txt
- 1022289421111828_add5.txt
